# Supplementary material for: Measuring Agreement in Diagnostics: A Practical Guide for Researchers
Source: Stat Med. 2025 Oct 16;44(23-24):e70299. doi: 10.1002/sim.70299 (PMC12531475; doi:10.1002/sim.70299)
Supplement: Supplementary file 1 — Data S1. Supporting Information. [file SIM-44-0-s001.zip]

Archive with 2 entries (2 files):
- grant.csv
- Manualv200825.pdf
