# Supplementary material for: Measuring Agreement in Diagnostics: A Practical Guide for Researchers
Source: Stat Med. 2025 Oct 16;44(23-24):e70299. doi: 10.1002/sim.70299 (PMC12531475; doi:10.1002/sim.70299)
Supplement: Supplementary file 1 — Data S1. Supporting Information. [file SIM-44-0-s001.zip › grant.csv]

RA	RB	RC	RD	RE
0	0	0	0	0
0	0	0	0	0
0	0	0	0	0
0	1	1	1	0
0	0	0	0	1
1	1	1	1	0
0	0	0	0	1
0	0	0	0	1
1	1	1	1	1
1	1	1	1	1
1	0	1	0	1
1	1	1	1	1
0	0	0	0	1
0	0	0	0	1
0	0	1	0	0
0	0	0	0	1
1	1	1	1	1
0	0	0	0	1
0	0	1	1	0
0	0	0	0	0
